# Supplementary material for: Immune-related gene risk score predicting the effect of immunotherapy and prognosis in bladder cancer patients
Source: Front Genet. 2022 Oct 4;13:1011390. doi: 10.3389/fgene.2022.1011390 (PMC9577248; doi:10.3389/fgene.2022.1011390)
Supplement: Supplementary file 1 [file Table1.XLS]

## Sheet: S1
ID	HR	CI_up	CI_low	log_rank_p	weight	weight_HR	colr
B cells naive	0.357244	0.00591398	21.5799	0.622767	0.205674	-64.2756	green
B cells memory	0.0530311	5.45e-05	51.5839	0.402794	0.394917	-94.6969	green
Plasma cells	0.21173	0.00356277	12.5827	0.456333	0.340718	-78.827	green
T cells CD8	0.17491	0.0188383	1.62402	0.12516	0.902535	-82.509	green
T cells CD4 naive	6.99171	0.000634905	76994.1	0.682136	0.166129	599.171	black
T cells CD4 memory resting	5.15891	0.46893	56.7556	0.179919	0.744922	415.891	black
T cells CD4 memory activated	0.123757	0.00312959	4.89389	0.265446	0.576023	-87.6243	green
T cells follicular helper	1.05e-05	1.36e-08	0.00801911	0.000714818	3.1458	-99.9989	green
T cells regulatory Tregs	0.0543789	0.000579815	5.10001	0.20884	0.680187	-94.5621	green
T cells gamma delta	0.265826	8.77e-06	8056.5	0.801314	0.0961974	-73.4174	green
NK cells resting	0.00807979	3.9e-06	16.7225	0.216126	0.665293	-99.192	green
NK cells activated	0.0857387	7.64e-05	96.2162	0.493005	0.307148	-91.4261	green
Monocytes	80.8817	0.00700791	933494	0.357311	0.446954	7988.17	black
Macrophages M0	3.7429	0.895366	15.6465	0.0705253	1.15166	274.29	black
Macrophages M1	0.378351	0.00899675	15.9112	0.61041	0.214378	-62.1649	green
Macrophages M2	10.8219	0.95851	122.182	0.0541418	1.26647	982.188	black
Dendritic cells resting	0.095401	0.00178166	5.10837	0.247296	0.606783	-90.4599	green
Dendritic cells activated	0.126396	0.00396315	4.03114	0.241668	0.616782	-87.3604	green
Mast cells resting	4.9612	0.802878	30.6566	0.0847651	1.07178	396.12	black
Mast cells activated	58.4162	0.135336	25214.6	0.188872	0.723831	5741.62	black
Eosinophils	5.23e-09	9.26e-28	29605974356	0.386753	0.412566	-100	green
Neutrophils	107181	28.6583	400852988	0.00579136	2.23722	1.0718e+07	black
