# Supplementary material for: Immune-related gene risk score predicting the effect of immunotherapy and prognosis in bladder cancer patients
Source: Front Genet. 2022 Oct 4;13:1011390. doi: 10.3389/fgene.2022.1011390 (PMC9577248; doi:10.3389/fgene.2022.1011390)
Supplement: Supplementary file 2 [file Table4.XLS]

gene	KM	HR	HR.95L	HR.95H	coxPvalue
LDLR	0.00368160126761108	1.21843052768338	1.07055315145068	1.38673446412174	0.0027653728947686
OVGP1	0.00345777460869356	0.763693836956383	0.641000876492973	0.909871262261146	0.00255301279290199
EGFR	0.00158098877147972	1.21996301607492	1.092632191015	1.36213244752387	0.000407567199236367
PLA2G2F	0.000801609031880868	0.884183365141708	0.817608076145414	0.9561796733699	0.00205699801303886
TRIB3	0.0152998320559787	1.2176594459253	1.05978149686872	1.39905681560959	0.00544501892069791
LEAP2	0.0145947574672963	0.816960436153608	0.683768571718719	0.976096857687766	0.0259872570023414
IMPA2	0.0176087944016636	1.1656630838394	1.02016061231877	1.33191813976975	0.0242352602543417
OAS1	7.03897729081859e-06	0.730151845896235	0.639591852206653	0.833534255050871	3.24118803018638e-06
MST1R	0.00467962457428572	0.829631359180007	0.744466640780656	0.924538662220135	0.000725573772881031
KLF5	0.00079956082304955	0.859910327190689	0.777637442386071	0.950887560841095	0.00326711890695187
OVOL1	0.0392017244504708	0.878788849209771	0.777081152658163	0.993808483005577	0.0395008923372597
DUSP2	0.00118096030419856	0.839181230489143	0.748376515118947	0.941003790710004	0.00269389747964627
SCRN1	9.85116180182155e-05	1.29658818104189	1.10968723189287	1.51496823870802	0.00107372331558044
COL12A1	0.0345071429875297	1.14166847739065	1.02179593680034	1.27560392963489	0.0192356862606708
POU5F1	0.00333122077085812	0.754634630444696	0.643122416888083	0.885482157847878	0.0005590048080886
KDELR3	0.0157680764776544	1.19089969220975	1.0373691475126	1.36715274433014	0.01310334909405
RASEF	0.0319503748451666	0.834875854908613	0.7196790214682	0.968511895327195	0.0172046850305959
VEGFA	0.00207053276308777	0.789911441691251	0.681348465064495	0.915772351018193	0.00176967824859879
WNT11	0.0415620356579188	1.19656579348626	1.05468073997681	1.35753848901506	0.00532526864211519
OLFML2A	0.0291611911535714	1.21157659897386	1.05840219646587	1.38691875364829	0.00538525421946134
LRRC15	0.0239233307978839	1.1246445210673	1.00573359501164	1.25761464570749	0.0393758393376891
