# Supplementary material for: Immune-related gene risk score predicting the effect of immunotherapy and prognosis in bladder cancer patients
Source: Front Genet. 2022 Oct 4;13:1011390. doi: 10.3389/fgene.2022.1011390 (PMC9577248; doi:10.3389/fgene.2022.1011390)
Supplement: Supplementary file 3 [file Table2.XLS]

probes	moduleColor	GS.geneClusteA	p.GS.geneClusteA	GS.geneClusteB	p.GS.geneClusteB	MMgreen	p.MMgreen
OAS1	green	0.069772229	0.103082668	-0.069772229	0.103082668	0.094614018	0.026915626
RBP4	green	0.051645496	0.227845183	-0.051645496	0.227845183	0.085998026	0.04438367
ATP1B1	green	0.055073262	0.198413458	-0.055073262	0.198413458	0.085935454	0.044539154
PRSS3	green	0.083430427	0.051150999	-0.083430427	0.051150999	0.07416384	0.083101821
MDK	green	0.046938879	0.27312222	-0.046938879	0.27312222	0.072466985	0.090415567
RHOBTB3	green	0.041534164	0.332246617	-0.041534164	0.332246617	0.067455505	0.115063214
DSG2	green	0.096378031	0.024184493	-0.096378031	0.024184493	0.066081978	0.122666002
MSLN	green	0.054975527	0.19921228	-0.054975527	0.19921228	0.064609271	0.131246646
LFNG	green	0.03274148	0.444740974	-0.03274148	0.444740974	0.060455445	0.157952594
AZGP1	green	0.03374801	0.430861491	-0.03374801	0.430861491	0.058359665	0.172896024
RAB7B	green	0.0566678	0.185709045	-0.0566678	0.185709045	0.0573396	0.180539924
PYCR1	green	0.058681026	0.1705386	-0.058681026	0.1705386	0.055067403	0.198461285
ACAA2	green	0.052193411	0.222943106	-0.052193411	0.222943106	0.051443376	0.229672702
GCLC	green	0.016906905	0.693180288	-0.016906905	0.693180288	0.051218986	0.231713733
BMP4	green	0.022151659	0.605182715	-0.022151659	0.605182715	0.049965712	0.243349661
SCNN1A	green	0.04416705	0.302484302	-0.04416705	0.302484302	0.049878964	0.244169962
SLC4A11	green	0.016868919	0.69383482	-0.016868919	0.69383482	0.048785562	0.254675446
TOP2A	green	0.084100406	0.049307014	-0.084100406	0.049307014	0.048748824	0.255033797
CST6	green	0.059588444	0.164011705	-0.059588444	0.164011705	0.048576095	0.256723282
GPC4	green	0.023125535	0.589406944	-0.023125535	0.589406944	0.047341343	0.269026266
DUOXA1	green	0.039465133	0.356915106	-0.039465133	0.356915106	0.046298519	0.279726553
MST1R	green	0.026343795	0.538669146	-0.026343795	0.538669146	0.044710008	0.296573772
SH3GL2	green	0.045587063	0.287190098	-0.045587063	0.287190098	0.04458468	0.29793118
ARMCX1	green	0.034437262	0.421503416	-0.034437262	0.421503416	0.044011021	0.304197166
KLF5	green	0.038969462	0.362991507	-0.038969462	0.362991507	0.042912233	0.316441047
MMP11	green	0.03308193	0.440018124	-0.03308193	0.440018124	0.041817101	0.32896071
ESM1	green	0.034370008	0.422411268	-0.034370008	0.422411268	0.040924796	0.33939512
ARMCX2	green	0.025036337	0.559016661	-0.025036337	0.559016661	0.040690944	0.342164368
ALDH7A1	green	0.044131609	0.302872811	-0.044131609	0.302872811	0.040193734	0.348100009
MPZL2	green	0.034526645	0.420298613	-0.034526645	0.420298613	0.039571367	0.355621165
OVOL1	green	0.052214275	0.222757939	-0.052214275	0.222757939	0.038630442	0.367184483
MAN1A1	green	0.037334009	0.383494667	-0.037334009	0.383494667	0.037099305	0.386494038
DUSP2	green	0.028994404	0.498588052	-0.028994404	0.498588052	0.036853701	0.389647934
C1orf115	green	0.051331589	0.230687908	-0.051331589	0.230687908	0.03636496	0.395970339
COL11A1	green	0.034144035	0.425469988	-0.034144035	0.425469988	0.036306472	0.396731057
SCRN1	green	0.038228803	0.372190725	-0.038228803	0.372190725	0.035908938	0.401924856
MATN2	green	0.049620316	0.246627235	-0.049620316	0.246627235	0.035682436	0.404902214
COL12A1	green	0.033378414	0.435928665	-0.033378414	0.435928665	0.03536334	0.409118947
C15orf48	green	0.053231984	0.213858735	-0.053231984	0.213858735	0.035221541	0.411001106
GRHL1	green	0.025141586	0.557365035	-0.025141586	0.557365035	0.034730293	0.417561184
ELMO3	green	0.010310475	0.809867891	-0.010310475	0.809867891	0.033278273	0.437307483
STEAP1	green	0.04983162	0.244618459	-0.04983162	0.244618459	0.032917554	0.442294813
NKD2	green	0.010591495	0.804788672	-0.010591495	0.804788672	0.031591598	0.460903995
ATP10B	green	0.019935099	0.641772223	-0.019935099	0.641772223	0.031042085	0.468742239
MFAP2	green	0.039119652	0.36114355	-0.039119652	0.36114355	0.029509648	0.490984544
TFRC	green	0.077031294	0.071834675	-0.077031294	0.071834675	0.029129488	0.496588587
POU5F1	green	0.023026109	0.591008856	-0.023026109	0.591008856	0.027844043	0.515786771
SCD	green	0.069737325	0.103255525	-0.069737325	0.103255525	0.027584373	0.519711066
RARRES1	green	0.02357898	0.582126728	-0.02357898	0.582126728	0.027449163	0.521760512
LOXL4	green	0.026331046	0.538865754	-0.026331046	0.538865754	0.027156328	0.526213304
VSTM2L	green	0.02881743	0.501213996	-0.02881743	0.501213996	0.027012105	0.528413427
HOPX	green	0.017886308	0.676384427	-0.017886308	0.676384427	0.026429421	0.537349614
SYTL1	green	0.011716968	0.784530904	-0.011716968	0.784530904	0.025848172	0.546338596
ALCAM	green	0.016164645	0.706010846	-0.016164645	0.706010846	0.025057547	0.558683626
KDELR3	green	0.036104565	0.399363922	-0.036104565	0.399363922	0.023729787	0.579714778
UNC13D	green	0.030884612	0.471001905	-0.030884612	0.471001905	0.023522187	0.583036266
TMEM30B	green	0.020298057	0.635717854	-0.020298057	0.635717854	0.023430023	0.584513657
CA9	green	0.027411045	0.522339027	-0.027411045	0.522339027	0.022530207	0.599028213
RASEF	green	0.015386865	0.719545347	-0.015386865	0.719545347	0.022181566	0.604695461
SOX21	green	0.011531169	0.787865551	-0.011531169	0.787865551	0.021628855	0.613728686
CTNNAL1	green	0.055519342	0.194797143	-0.055519342	0.194797143	0.021601238	0.614181601
CSTB	green	0.029163656	0.49608351	-0.029163656	0.49608351	0.021109269	0.622274232
VEGFA	green	0.041032965	0.338119059	-0.041032965	0.338119059	0.020319336	0.635363649
CYP11A1	green	0.023873016	0.577428369	-0.023873016	0.577428369	0.020100569	0.639009103
TNFRSF12A	green	0.030795226	0.47228722	-0.030795226	0.47228722	0.019013621	0.65724938
CDKN1C	green	0.037628837	0.379747152	-0.037628837	0.379747152	0.018945414	0.658400936
CLIC3	green	0.017393444	0.684817166	-0.017393444	0.684817166	0.018844708	0.660102667
ALPP	green	0.044354763	0.300432121	-0.044354763	0.300432121	0.018677366	0.662934279
FST	green	0.022767615	0.595182887	-0.022767615	0.595182887	0.018135769	0.67213153
PPP1R1B	green	0.019562001	0.648020581	-0.019562001	0.648020581	0.018047027	0.673643243
WNT11	green	0.039085439	0.361564002	-0.039085439	0.361564002	0.016023216	0.708465173
DUOX1	green	0.012956227	0.762392787	-0.012956227	0.762392787	0.015811284	0.712148643
IRF6	green	0.031794173	0.458033013	-0.031794173	0.458033013	0.015664891	0.714696944
VASN	green	0.018276408	0.669738457	-0.018276408	0.669738457	0.015013701	0.726070509
ANKRD22	green	0.013708299	0.749050409	-0.013708299	0.749050409	0.014889157	0.728252734
UGT2B15	green	0.02237923	0.601479433	-0.02237923	0.601479433	0.014111987	0.741919153
FN1	green	0.025886892	0.54573749	-0.025886892	0.54573749	0.013914975	0.745396703
VEGFC	green	0.01382517	0.746983614	-0.01382517	0.746983614	0.013669311	0.749740294
OLFML2A	green	0.011767011	0.783633438	-0.011767011	0.783633438	0.013000531	0.761604793
TNFRSF19	green	0.022415814	0.600885047	-0.022415814	0.600885047	0.012799431	0.76518352
SEMA7A	green	0.01101042	0.797232238	-0.01101042	0.797232238	0.012610951	0.768542204
CLCF1	green	0.042726369	0.318543602	-0.042726369	0.318543602	0.012460758	0.771221713
LRRC15	green	0.022594624	0.597983734	-0.022594624	0.597983734	0.011015173	0.797146615
FAP	green	0.014225161	0.739923822	-0.014225161	0.739923822	0.010890729	0.799389277
MMP3	green	0.04009862	0.349242865	-0.04009862	0.349242865	0.010871682	0.799732685
FNDC1	green	0.013279817	0.756643141	-0.013279817	0.756643141	0.010683427	0.803128852
