# Supplementary material for: Immune-related gene risk score predicting the effect of immunotherapy and prognosis in bladder cancer patients
Source: Front Genet. 2022 Oct 4;13:1011390. doi: 10.3389/fgene.2022.1011390 (PMC9577248; doi:10.3389/fgene.2022.1011390)
Supplement: Supplementary file 4 [file Table5.XLS]

## Sheet: S5
ID	Description	setSize	enrichmentScore	NES	pvalue	p.adjust	qvalues	rank	leading_edge	core_enrichment
hsa05204	Chemical carcinogenesis - DNA adducts	64	0.711943	2.17326	6.04e-08	4.98e-06	3.5e-06	1842	tags=45%, list=12%, signal=40%	1577/1646/4258/54575/54658/2938/4257/2947/54578/1543/373156/2944/54576/119391/7366/2948/6799/6817/9/2946/1558/2950/7364/1559/1562/374875/54490/9446/1551
hsa00591	Linoleic acid metabolism	26	0.661502	1.74434	0.00551374	0.0327672	0.0229945	2263	tags=42%, list=15%, signal=36%	64600/1573/8399/255189/8398/1558/1559/151056/100137049/5320/5321
hsa00982	Drug metabolism - cytochrome P450	65	0.656828	2.01023	4.71e-06	0.000129536	9.09e-05	1767	tags=40%, list=11%, signal=36%	1577/4128/4258/54575/54658/2938/4257/2947/222/54578/373156/2944/221/54576/119391/7366/2948/2946/218/1558/2950/7364/1559/54490/9446/2330
hsa00980	Metabolism of xenobiotics by cytochrome P450	70	0.645205	2.02259	2.15e-06	7.72e-05	5.41e-05	1745	tags=36%, list=11%, signal=32%	1577/4258/54575/54658/2938/4257/2947/222/54578/1543/373156/2944/221/54576/119391/7366/2948/2946/218/2950/7364/1559/374875/54490/9446
hsa00140	Steroid hormone biosynthesis	57	0.601591	1.81125	0.000389174	0.00475657	0.00333795	1988	tags=32%, list=13%, signal=28%	3294/1577/1646/8644/54575/54658/1312/54578/1543/54576/7366/7923/79644/7364/374875/54490/1551/1645
hsa04146	Peroxisome	75	0.580891	1.85454	0.000156793	0.00246388	0.00172904	3003	tags=45%, list=19%, signal=37%	51703/3417/11001/54677/30/23600/373156/8800/92960/7498/26063/51/25824/3295/3155/847/5264/4598/6342/8310/5191/1891/83594/8528/5194/11264/9409/5825/215/8799/196743/5195/23417/10005
hsa00190	Oxidative phosphorylation	98	0.522187	1.72778	0.000487206	0.00535927	0.00376089	3405	tags=48%, list=22%, signal=38%	10312/27089/56901/1329/4694/51079/9377/1337/1349/4696/4717/4701/1327/1340/1350/4729/4713/126328/4709/4718/537/4714/4707/1347/4710/4705/374291/54539/4716/10063/55967/84701/4704/4728/155066/4708/7384/1351/64077/27068/9550/4726/8992/4725/4731/527/5464
hsa04742	Taste transduction	78	0.498422	1.59813	0.00606281	0.0344953	0.0242072	1136	tags=6%, list=7%, signal=6%	6337/6338/6340/8645/112
hsa00564	Glycerophospholipid metabolism	79	0.487234	1.56885	0.00454057	0.0282715	0.0198396	2407	tags=34%, list=15%, signal=29%	64600/8399/255189/1606/23171/79143/5833/1609/8398/64900/10555/1040/1120/1119/10434/11313/160851/55224/55500/151056/100137049/2820/5320/56894/5321/6901/2819
hsa04932	Non-alcoholic fatty liver disease	142	0.426012	1.4868	0.00350116	0.0235793	0.0165468	2600	tags=37%, list=17%, signal=31%	5468/27089/4217/5603/5602/56901/1050/1329/4694/51079/841/9377/1337/1349/4696/4717/4701/1327/10062/1340/1350/4729/4713/126328/5564/637/4709/4718/8503/4714/4707/1347/4710/4705/3551/6720/374291/54539/4296/3643/4716/55967/5296/2353/836/84701/6256/4704/4728/840/4708/7384/1351
hsa05208	Chemical carcinogenesis - reactive oxygen species	185	0.422151	1.53193	0.00284938	0.0200063	0.0140395	2318	tags=34%, list=15%, signal=29%	1646/8644/4258/2938/1728/5580/4257/6714/2947/7422/1543/27089/2944/4217/1535/5603/5602/56901/119391/1329/4694/51079/2948/9377/1337/1349/4696/4717/196/4701/1327/2946/25865/1340/1350/27035/4729/4713/126328/4709/4718/8503/847/9446/4714/4707/1347/4710/4705/3551/374291/54539/1645/4716/3265/55967/5296/2353/84701/9817/4704/4780/4728
hsa04714	Thermogenesis	173	0.409395	1.47649	0.00596525	0.0344953	0.0242072	2600	tags=31%, list=17%, signal=26%	5468/51703/57104/3991/27089/4217/5603/56901/1329/4694/51079/9377/51103/1337/1349/4696/4717/6195/112/4701/1327/51548/1340/1350/1375/4729/4713/126328/148327/5564/123096/4709/4718/4714/4707/1347/4710/4705/374291/6605/54539/4716/10063/3265/55967/2778/84701/6603/4704/4728/4708/6194/7384/1351
hsa05168	Herpes simplex virus 1 infection	428	0.379278	1.48473	0.000469328	0.00534063	0.00374781	3863	tags=39%, list=25%, signal=30%	4938/4939/79818/684/4940/8764/6714/3665/55552/126070/10379/90649/3134/9668/578/10224/6850/841/3105/7748/6672/7098/7755/93134/842/7644/284390/146542/7582/55769/7581/126375/389114/3133/4615/3135/147657/162967/598/5371/91120/8717/3460/7769/7594/3108/79724/7556/637/54811/7767/162966/8503/10520/9641/163059/7673/56242/567/6041/3661/7766/7569/23586/3551/57677/148156/90594/253639/3106/146540/7551/64135/5…
hsa05165	Human papillomavirus infection	325	-0.361547	-1.38882	0.00343961	0.0235793	0.0165468	3005	tags=29%, list=19%, signal=24%	4242/2885/8325/84441/3912/6009/898/896/8326/64764/5595/8323/5933/7187/7483/5529/523/7148/535/23352/3680/5604/3696/7124/526/5594/8313/5290/1017/2535/56288/528/5700/9368/1978/3685/5522/7481/8321/9134/7059/1499/4851/1856/7475/3676/9586/3690/284217/23462/1019/3672/3913/525/5523/90993/4893/3693/7472/894/7060/3908/3679/3688/5293/8900/10000/8324/182/890/3915/4853/81029/3910/26508/1284/1282/22801/54626/1…
hsa04060	Cytokine-cytokine receptor interaction	275	-0.367969	-1.40024	0.00406844	0.025819	0.0181186	3657	tags=36%, list=24%, signal=28%	10148/50615/414062/3586/3603/9560/656/84957/4982/3590/132014/355/3976/7040/3595/93/10563/3604/7048/920/1271/3560/53342/115650/90/2921/56477/8742/3623/658/7850/3625/3627/6351/3597/6357/3561/10344/7124/8793/4804/3559/23529/6352/7852/6364/6372/3552/8784/2690/6369/6355/7133/3587/4283/11009/3977/3572/6348/970/5473/1230/9235/6363/5008/3554/7042/3589/51330/7292/3556/1439/8744/1441/1435/1440/3598/4803/29…
hsa04010	MAPK signaling pathway	283	-0.369943	-1.4133	0.00229348	0.0172011	0.0120709	3451	tags=35%, list=22%, signal=27%	1942/3164/9261/59285/5923/10125/1850/115727/3480/355/1432/23542/7040/6237/7048/5155/2885/3654/123745/775/5595/4233/2264/5533/3306/2002/5062/3310/5604/7124/5600/5906/5228/5594/4804/9479/4214/5530/1944/4772/5534/4775/8605/5532/3552/1845/4215/409/4208/5921/55970/7010/5154/1399/7424/5156/3925/7423/5881/6722/6300/3082/22800/3554/7042/6788/3481/284/3556/3312/4893/4254/1435/1843/2247/4803/4616/2069/2280…
hsa04015	Rap1 signaling pathway	201	-0.384721	-1.41814	0.00556049	0.0327672	0.0229945	2381	tags=29%, list=15%, signal=25%	5604/260425/5600/5906/5228/5594/4804/5290/1944/9732/56288/23683/5898/3937/2773/2775/1499/7010/3690/5154/1399/7424/5156/7423/5881/6300/3082/810/805/3684/284/4893/4254/1435/51466/2247/4803/113/2889/3688/5293/22808/115/2252/109/10000/60/55740/2357/2149/7094/56034/2260/3689/1436/5159/7057/1956
hsa05132	Salmonella infection	228	-0.386146	-1.44094	0.0027164	0.0194872	0.0136752	3958	tags=38%, list=25%, signal=29%	387/382/329/23207/5217/3320/330/399/55860/55770/58484/6885/5291/71/4074/5294/10096/1432/5286/3836/27072/11258/6237/596/10097/3654/10333/5595/51176/1778/79659/10392/114548/5604/51143/7124/5600/3326/3840/10810/5594/1783/51209/5788/9475/5290/10640/5898/9844/1499/10381/1639/57381/1780/338382/64746/29109/7184/84790/6300/147700/203068/3071/3839/1434/5293/302/10000/60/10376/3725/347733/23643/79026/3553/…
hsa05163	Human cytomegalovirus infection	216	-0.40392	-1.50135	0.00172507	0.0135541	0.00951167	3305	tags=36%, list=21%, signal=28%	3716/355/1432/1029/2784/107/3709/2885/6774/6009/2776/64764/5595/5533/801/10672/2002/6351/5604/7124/5732/5600/6093/2782/5733/5594/9475/5530/5290/6352/4772/5534/2790/4775/7852/5532/1871/1978/2773/2775/3685/3708/1499/9586/55970/3690/1399/3587/2791/54331/5156/6348/1870/1019/5881/6300/810/1230/805/3554/90993/4893/113/5293/2786/115/109/10000/6387/3553/2768/1021/6347/59345/4609/3569/1956
hsa04072	Phospholipase D signaling pathway	130	-0.409254	-1.41514	0.00783079	0.0430693	0.0302241	3364	tags=35%, list=22%, signal=28%	5294/23533/107/8394/6237/5155/2885/123745/55326/6009/5595/10672/2549/5604/185/5594/6464/5290/9846/56895/5898/552/8605/5781/5154/5337/5156/5737/22800/4893/4254/113/2534/5293/22808/115/109/10000/2149/1759/56034/2207/2768/5159/8877/1956
hsa05166	Human T-cell leukemia virus 1 infection	211	-0.428303	-1.58386	0.00021269	0.00319035	0.00223884	3249	tags=40%, list=21%, signal=32%	1029/7040/107/7417/7048/920/8295/3560/115650/8697/898/896/3123/64764/5595/7850/5533/3119/2002/5902/4487/5604/3561/7124/5901/7514/821/8061/5594/4214/3559/5530/1031/3109/5290/1017/4772/5534/3115/4775/3113/3122/5532/1871/4215/9134/2224/9586/3117/1870/1019/6722/9232/9700/1030/3554/7042/1111/701/4085/90993/4893/894/113/5293/9133/8900/6688/115/109/10000/890/3383/7094/8829/7046/3725/3689/1959/991/4609/1…
hsa04062	Chemokine signaling pathway	182	-0.429506	-1.56095	0.000721524	0.00700303	0.00491441	3210	tags=38%, list=21%, signal=31%	10235/414062/5291/9560/5294/23533/2784/107/10563/2885/6774/2921/2776/56477/5595/3627/6351/6357/5604/10344/57580/5906/6093/2782/5594/6464/9475/5290/56288/6352/2790/7852/6364/6372/2773/9844/409/2869/55970/6369/6355/1399/1794/2791/4283/54331/7454/6348/5881/5473/1230/6363/4893/113/2919/1236/5293/6362/2786/115/109/10000/2920/6356/3055/6387/6374/6366/6347/59345
hsa04921	Oxytocin signaling pathway	147	-0.435631	-1.54953	0.00198438	0.015229	0.010687	3615	tags=41%, list=23%, signal=32%	5500/57172/4846/6262/71/5563/1938/59285/5294/23533/3768/107/817/3709/123745/10645/6261/2776/775/5595/29904/5533/801/8536/2002/5604/3759/6093/4659/5594/9475/5530/5021/952/4772/5534/4775/8605/5532/2773/2775/4660/3708/4208/4881/5565/810/805/4893/1827/113/115/109/781/60/3725/4638/10398/5997/1956
hsa04668	TNF signaling pathway	107	-0.440358	-1.4747	0.00482292	0.0294734	0.0206831	2758	tags=35%, list=18%, signal=29%	64764/5595/7187/3627/5604/7124/5600/5594/5290/6352/6364/6372/9586/7133/7424/6300/64127/4323/90993/1435/2919/5293/10000/6401/9021/182/7412/2920/3383/7128/3725/3553/6374/6347/4314/3569/4318
hsa04380	Osteoclast differentiation	124	-0.44115	-1.51256	0.00385457	0.0249413	0.0175027	2401	tags=36%, list=15%, signal=31%	54/5604/10859/7124/5600/11025/8061/5594/5530/5290/11006/9846/4772/5534/3937/10990/5532/3552/695/2209/10288/3690/353514/126014/2215/6300/3554/7042/54209/1435/2534/5293/6688/10000/4688/9021/7046/3725/7305/2212/2214/1436/3553/140885/1513
hsa04218	Cellular senescence	150	-0.445587	-1.58626	0.000783528	0.00738755	0.00518425	3273	tags=43%, list=21%, signal=34%	1432/1029/7040/7417/6237/3709/7048/204851/91750/6009/898/896/286826/5595/5933/5533/801/677/5604/5600/5594/5530/5290/1017/4772/5534/4775/5532/1871/1978/3552/993/9134/3708/10114/1870/1019/6300/810/22800/1030/805/7042/1111/4893/4605/894/4616/28996/5293/9133/8900/824/22808/891/10000/2305/890/7046/1021/4609/5054/7043/3569
hsa04270	Vascular smooth muscle contraction	127	-0.448813	-1.54648	0.00247746	0.018168	0.0127495	2781	tags=33%, list=18%, signal=27%	2776/775/79924/5595/801/10672/5604/185/6093/4659/5594/9475/3778/552/8605/5592/4660/3708/4881/10203/27345/4627/133/94274/810/805/5322/113/10335/115/109/3779/1909/2768/10267/4628/4638/10398/4629/59/800/72
hsa05206	MicroRNAs in cancer	154	-0.463178	-1.64496	8.85e-05	0.00167249	0.00117368	3066	tags=44%, list=20%, signal=36%	596/5155/2885/1789/6774/599/898/23405/5595/4233/995/11186/7148/2744/2146/5604/8660/6093/5594/6464/5290/1944/1871/993/9134/23414/4851/9759/3690/5154/8091/1399/4170/5156/3925/1786/1870/7042/9493/10642/7078/4893/25/8434/894/5293/6624/9839/3162/6935/960/6541/4853/113130/5328/1545/5962/994/1021/4609/5159/7431/7168/4318/3678/7057/3371/1956
hsa04151	PI3K-Akt signaling pathway	337	-0.464666	-1.79481	8.06e-09	1.33e-06	9.33e-07	2418	tags=40%, list=16%, signal=34%	54541/672/4846/5291/5563/2263/3909/1286/3673/1942/3164/5528/1129/5294/23533/3480/3716/5516/7448/2784/55012/596/5649/5155/2885/3560/1975/3912/930/6009/898/896/64764/5595/4233/2264/5529/7148/3680/5604/3696/3561/3326/2782/5228/5594/4804/3559/29941/5290/1017/1944/2790/1978/3685/5522/9134/7059/3676/9586/55970/7010/2690/3690/5154/284217/7534/7424/2791/4170/54331/5156/7184/1019/7423/7533/3082/3672/3913/…
hsa04914	Progesterone-mediated oocyte maturation	86	-0.466559	-1.51746	0.00745509	0.041698	0.0292617	3860	tags=43%, list=25%, signal=33%	3320/64682/996/132864/5291/3480/1432/107/8697/5595/5140/995/5604/5600/3326/5594/5290/1017/2773/993/10459/9088/6300/699/4085/113/5347/5293/9133/8900/115/109/891/6790/10000/890/994
hsa04810	Regulation of actin cytoskeleton	203	-0.471833	-1.74379	1.04e-05	0.000264158	0.000185374	2431	tags=33%, list=16%, signal=28%	10672/8826/5062/3680/3984/5604/3696/6093/4659/5594/9475/5290/8936/7852/624/10788/3685/623/4660/3676/55970/3690/5154/1399/50649/4627/5156/5881/22800/3071/3672/2934/3684/4893/3693/3687/10163/2247/7414/81624/3679/3688/5293/22808/2252/60/55740/2245/2149/1073/56034/2260/5962/3689/6387/22801/2768/87/5159/4628/4638/10398/4478/4629/3678/1956/2335
hsa04657	IL-17 signaling pathway	88	-0.474906	-1.55398	0.0038505	0.0249413	0.0175027	2698	tags=33%, list=17%, signal=27%	5595/7187/3627/7124/5600/3326/8061/5594/6364/6372/29761/7184/6300/1440/2919/338324/2920/7128/6356/3725/3553/6374/6347/4314/3569/6280/4318/6278/6279
hsa04371	Apelin signaling pathway	127	-0.475159	-1.63727	0.000557114	0.00574524	0.00403175	3582	tags=41%, list=23%, signal=32%	4846/6262/5563/7019/5294/23533/6546/2784/107/6237/3709/6261/2776/5595/5140/801/10672/4205/5604/185/2782/4209/5594/2790/2773/3708/4208/55970/9759/2791/54331/5565/8862/810/22800/805/4893/113/2786/22808/115/109/10000/182/7046/59345/5054/1958/8877/4638/59/6696
hsa05205	Proteoglycans in cancer	196	-0.477259	-1.75914	3.06e-06	9.19e-05	6.45e-05	2513	tags=36%, list=16%, signal=31%	7483/2002/8826/3316/2549/5604/7124/5600/6093/4659/5594/9475/287/5290/2535/3685/5781/7481/8321/4660/3708/1499/7475/10855/3690/117581/60495/6300/3082/22800/7042/3481/7078/4893/867/3693/2247/7472/3688/5293/22808/5329/10000/8324/60/960/3091/81029/6608/3339/7291/4313/5328/2260/6383/5962/858/4609/4478/4318/4060/1634/3678/7057/2316/857/1956/2318/1278/1277/2335
hsa04022	cGMP-PKG signaling pathway	158	-0.482785	-1.72185	2.15e-05	0.000506574	0.00035549	3624	tags=44%, list=23%, signal=34%	7225/5500/4846/134/5294/23533/5139/4880/6546/107/10105/7417/3709/5138/2776/64764/483/775/5595/5533/5140/801/10672/4205/5604/8660/185/6093/150/4209/4659/5594/9475/5530/476/4772/5534/8654/4775/3778/624/5532/2773/477/5592/3708/4208/9586/4881/27345/488/6722/810/805/90993/493/113/10335/115/109/10000/3779/3764/1909/2768/5350/4638/10398/5997
hsa03013	Nucleocytoplasmic transport	96	-0.493074	-1.63252	0.000582937	0.00582937	0.00409078	3501	tags=44%, list=23%, signal=34%	4928/9883/23636/23214/3836/26019/7175/22794/64328/1915/25909/4686/23534/3837/5901/9670/7514/8563/3840/55308/9775/55746/59343/57510/3842/23633/8021/9688/55705/51194/2733/9631/3839/6612/9972/23165/1434/10527/23279/11260/3838/23511
hsa05150	Staphylococcus aureus infection	87	-0.494	-1.61633	0.00147432	0.0118665	0.00832736	2602	tags=40%, list=17%, signal=34%	2358/3119/727/1672/720/3426/3109/3857/3115/3113/3122/2209/6403/3885/3117/6404/3868/2215/3684/192666/719/1828/3383/2357/2359/728/2212/3689/2214/712/714/715/713/716/3861
hsa04114	Oocyte meiosis	114	-0.494161	-1.66551	0.000263213	0.00347441	0.00243818	3854	tags=49%, list=25%, signal=37%	816/64682/996/815/132864/5500/286151/5528/3480/1432/5516/107/27127/817/3709/8697/898/5595/5533/801/995/5529/5604/5600/5594/5530/8454/1017/5534/5532/9134/3708/10459/8243/7534/9088/26271/7533/9126/6300/9232/810/9700/805/699/4085/7532/113/5347/9133/115/109/891/6790/10971/991
hsa04061	Viral protein interaction with cytokine and cytokine receptor	89	-0.495475	-1.61937	0.00124321	0.0105195	0.0073821	2557	tags=40%, list=16%, signal=34%	3627/6351/6357/3561/10344/7124/8793/3559/6352/7852/6364/6372/6369/6355/7133/3587/4283/11009/3572/6348/5473/1230/6363/1435/2919/1236/53833/6362/2920/6356/6387/1436/6374/6366/6347/3569
hsa04611	Platelet activation	114	-0.502161	-1.69248	0.00015182	0.00246388	0.00172904	3621	tags=47%, list=23%, signal=37%	10235/5500/4846/5291/71/54518/3673/5294/10125/23533/1432/84876/107/3709/6915/123745/2776/5595/10672/5600/5906/6093/4659/5594/9475/5290/3937/8605/2773/695/5592/3708/3690/83706/6916/6300/113/2534/3688/5293/115/109/10000/5023/60/2149/7094/2212/2207/4638/5742/1281/1278/1277
hsa05410	Hypertrophic cardiomyopathy	90	-0.505471	-1.65622	0.000909375	0.00811064	0.00569168	1815	tags=33%, list=12%, signal=30%	3680/3696/7124/7170/1756/3685/3676/3690/284217/488/5565/6444/3672/7042/6442/3693/3908/3679/3688/781/6443/60/22801/7043/3569/7168/70/7169/3678/1674
hsa04933	AGE-RAGE signaling pathway in diabetic complications	97	-0.507902	-1.68095	0.000523901	0.00557702	0.0039137	1491	tags=30%, list=10%, signal=27%	7424/7056/1019/7423/6300/7042/4893/5293/10000/6401/7412/3383/7046/3725/4313/1284/1536/2152/1282/3553/6347/5054/1958/7043/3569/1281/1278/1277/2335
hsa04640	Hematopoietic cell lineage	93	-0.510413	-1.6833	0.000447659	0.00527598	0.00370244	2120	tags=55%, list=14%, signal=48%	931/1438/911/3570/1437/966/1378/2208/3112/933/945/3673/3590/920/930/3123/7850/3119/7124/3559/948/3109/952/3115/3113/3122/3552/2209/3676/1380/3690/951/3117/3672/3554/3589/3684/4254/1441/1435/1440/7037/960/290/3575/1436/3553/4311/929/3569/3678
hsa05414	Dilated cardiomyopathy	95	-0.512589	-1.69651	0.000243529	0.00334853	0.00234985	1815	tags=29%, list=12%, signal=26%	1756/3685/3676/3690/284217/488/6444/3672/7042/6442/3693/3908/113/3679/3688/115/109/781/6443/60/22801/5350/7043/7168/70/7169/3678/1674
hsa04926	Relaxin signaling pathway	125	-0.516923	-1.76921	2.35e-05	0.000517617	0.00036324	2381	tags=30%, list=15%, signal=25%	5604/5600/2782/5594/6464/5290/2790/2773/2775/409/9586/55970/7424/2791/54331/7423/6300/90993/4893/113/5293/2786/115/109/10000/7046/3725/4313/1284/1282/59345/59/4318/1956/1281/1278/1277
hsa05412	Arrhythmogenic right ventricular cardiomyopathy	77	-0.526064	-1.68492	0.00083354	0.00764078	0.00536195	1815	tags=32%, list=12%, signal=29%	1756/3685/1499/3676/3690/284217/488/6444/3672/6442/3693/3908/3679/3688/2697/781/6443/60/1000/22801/1832/83439/1824/3678/1674
hsa05323	Rheumatoid arthritis	87	-0.537852	-1.75981	0.000130342	0.00226384	0.00158866	2584	tags=43%, list=17%, signal=36%	3119/523/535/54/7124/526/3109/6352/528/3115/3113/3122/6364/6372/3552/7010/3117/942/6348/525/7042/3589/284/1435/2919/2920/3383/3725/3689/6387/3553/6374/6347/4314/1513/7043/3569
hsa04145	Phagosome	145	-0.547454	-1.94224	1.67e-07	1.1e-05	7.7e-06	2658	tags=40%, list=17%, signal=33%	1778/79659/3119/523/535/51143/821/526/1783/948/3109/528/3115/3113/3122/3685/2209/7059/10381/3690/1780/338382/3117/2215/84790/203068/525/3684/3693/4481/7060/3920/4360/3688/30835/8685/7037/23480/4688/60/10376/81035/347733/2212/1536/3689/2214/4973/9902/715/7280/7846/929/1311/3678/7057/84617/7058
hsa05133	Pertussis	73	-0.551008	-1.74325	0.000341663	0.00433649	0.00304315	2698	tags=45%, list=17%, signal=38%	5595/801/10392/727/720/114548/7124/5600/5594/6372/2773/3552/3394/6300/810/805/710/3684/3688/1073/3725/23643/3689/3553/712/6374/714/715/713/929/3569/3678/716
hsa04540	Gap junction	82	-0.559923	-1.81098	9.12e-05	0.00167249	0.00117368	1796	tags=35%, list=12%, signal=31%	107/3709/5155/2885/2776/5595/5604/5594/2773/5592/3708/10381/5154/5156/84790/203068/4893/113/2697/115/109/10376/347733/56034/7280/5159/7846/84617/1956
hsa04110	Cell cycle	114	-0.560287	-1.88838	2.34e-06	7.72e-05	5.41e-05	2886	tags=52%, list=19%, signal=42%	1029/7040/27127/1032/8697/898/896/4174/1028/5933/995/10926/1031/8454/1017/4176/1871/993/9134/10459/8243/7534/9088/1870/1019/10274/7533/9126/9232/6502/9700/4175/1030/7042/1111/5885/699/701/4085/7532/25/10735/4173/894/4616/5347/9133/8900/891/5591/7272/890/4171/10971/994/991/1021/4609/7043
hsa04978	Mineral absorption	58	-0.562763	-1.71167	0.00141641	0.0116854	0.00820026	1999	tags=28%, list=13%, signal=24%	476/1317/4496/477/26872/2512/493/9843/3162/4499/4495/4489/4493/79901/4501/4502
hsa04510	Focal adhesion	189	-0.570969	-2.09594	2.16e-10	7.14e-08	5.01e-08	2489	tags=40%, list=16%, signal=34%	2002/7148/5062/3680/5604/3696/5906/6093/5228/4659/5594/6464/9475/5290/55742/3685/4660/7059/1499/3676/3690/5154/284217/1399/7791/7424/5156/7423/5881/3082/3611/3672/3913/3693/7414/894/7060/3908/3679/2889/2534/3688/5293/824/10000/60/3915/29780/7094/3725/3910/56034/1284/1282/22801/858/87/5159/4638/10398/1311/3678/7057/2316/6696/3371/857/1956/7058/1292/2318/1293/1291/1278/1277/2335
hsa05146	Amoebiasis	98	-0.586413	-1.94377	1.2e-06	4.96e-05	3.48e-05	1531	tags=31%, list=10%, signal=28%	284217/338382/1511/5052/3913/3554/7042/3684/5275/7414/3908/2919/6318/5293/3915/2920/3910/1284/5272/3689/1282/3553/87/7043/929/3569/1281/1278/1277/2335
hsa04974	Protein digestion and absorption	95	-0.593655	-1.96482	7.34e-07	3.46e-05	2.43e-05	963	tags=26%, list=6%, signal=25%	1359/1803/9056/2006/80781/7373/1284/1282/1295/4311/50509/1306/1296/1301/1307/1300/1303/1290/1292/1289/1293/1291/1281/1278/1277
hsa04512	ECM-receptor interaction	85	-0.624624	-2.0338	1.99e-07	1.1e-05	7.7e-06	1104	tags=40%, list=7%, signal=37%	3685/7059/3676/3690/284217/3672/3913/9900/3693/7060/3908/3679/3688/3161/255743/960/3915/3339/3910/1284/1282/22801/1311/3678/7057/6696/3371/7058/1292/1293/1291/1278/1277/2335
hsa05322	Systemic lupus erythematosus	50	-0.630221	-1.86117	0.000243406	0.00334853	0.00234985	2803	tags=46%, list=18%, signal=38%	3123/3119/727/720/7124/3109/3115/3113/3122/2209/1511/3117/942/2215/730/2212/2214/712/714/715/87/713/716
hsa04610	Complement and coagulation cascades	83	-0.640332	-2.07195	4.64e-08	4.98e-06	3.5e-06	2572	tags=40%, list=17%, signal=33%	727/720/3426/7035/2153/624/623/1380/2151/5265/7056/2/710/3684/3687/5329/730/719/2149/728/5328/3689/2152/2162/11326/712/5055/5054/714/715/713/5627/716
hsa03030	DNA replication	35	-0.649439	-1.8192	0.00109011	0.00946676	0.00664334	3310	tags=63%, list=21%, signal=50%	1763/10535/6119/4174/23649/246243/5558/5982/5981/5424/5422/5427/4176/5557/2237/6117/5983/4175/5984/4173/54107/4171
hsa05144	Malaria	45	-0.650583	-1.89148	7.26e-05	0.00149667	0.0010503	1687	tags=44%, list=11%, signal=40%	7059/6403/3082/7042/1440/7060/6401/7412/2995/3383/4035/6383/3689/3553/6347/7043/3569/1311/7057/7058
