# Supplementary material for: Immune-related gene risk score predicting the effect of immunotherapy and prognosis in bladder cancer patients
Source: Front Genet. 2022 Oct 4;13:1011390. doi: 10.3389/fgene.2022.1011390 (PMC9577248; doi:10.3389/fgene.2022.1011390)
Supplement: Supplementary file 6 [file Table3.XLS]

## Sheet: Sheet1
probes	moduleColor	GS.geneClusteA	p.GS.geneClusteA	GS.geneClusteB	p.GS.geneClusteB	MMblue	p.MMblue
SLC39A2	blue	0.0131354	0.759207	-0.0131354	0.759207	0.0707068	0.0985392
MUC1	blue	0.0394792	0.356743	-0.0394792	0.356743	0.0524958	0.22027
MAL	blue	0.027686	0.518174	-0.027686	0.518174	0.0485114	0.257358
MAN1C1	blue	0.0101365	0.813016	-0.0101365	0.813016	0.0479205	0.263206
SOX9	blue	0.0384971	0.368842	-0.0384971	0.368842	0.0466421	0.276169
ZNF486	blue	0.0183736	0.668087	-0.0183736	0.668087	0.0447603	0.29603
PSORS1C2	blue	0.0431939	0.313273	-0.0431939	0.313273	0.0431932	0.31328
BNIPL	blue	0.0158494	0.711485	-0.0158494	0.711485	0.0424756	0.321395
SEMA5A	blue	0.0139085	0.74551	-0.0139085	0.74551	0.0376683	0.379247
HSD3B1	blue	0.0704015	0.100006	-0.0704015	0.100006	0.0371545	0.385787
GDPD3	blue	0.0413514	0.334381	-0.0413514	0.334381	0.0355349	0.406849
GATA2	blue	0.0228346	0.5941	-0.0228346	0.5941	0.0347972	0.416664
HSD17B14	blue	0.0137201	0.748841	-0.0137201	0.748841	0.0338489	0.429484
LDLR	blue	0.0144502	0.735961	-0.0144502	0.735961	0.0331332	0.439309
OVGP1	blue	0.010061	0.814383	-0.010061	0.814383	0.033074	0.440128
TH	blue	0.0152065	0.722697	-0.0152065	0.722697	0.0325223	0.447797
ACSL1	blue	0.0185924	0.664374	-0.0185924	0.664374	0.0321203	0.453432
TNNC1	blue	0.0190737	0.656236	-0.0190737	0.656236	0.0314142	0.463427
BNIP3	blue	0.0216853	0.612803	-0.0216853	0.612803	0.0310847	0.468132
KCNG1	blue	0.0363951	0.395578	-0.0363951	0.395578	0.0305501	0.475822
SGK2	blue	0.0279187	0.514661	-0.0279187	0.514661	0.0297417	0.48758
EGFR	blue	0.0426593	0.319304	-0.0426593	0.319304	0.0279377	0.514375
VTCN1	blue	0.0222899	0.602932	-0.0222899	0.602932	0.0271467	0.52636
CD24	blue	0.0178856	0.676396	-0.0178856	0.676396	0.0270486	0.527856
UPK3A	blue	0.0289668	0.498998	-0.0289668	0.498998	0.0258469	0.546358
TAC3	blue	0.0403043	0.346775	-0.0403043	0.346775	0.0253284	0.554439
VGLL3	blue	0.0865497	0.0430324	-0.0865497	0.0430324	0.0249048	0.561083
PLA2G2F	blue	0.0208812	0.626042	-0.0208812	0.626042	0.0244388	0.568438
FAM3D	blue	0.0122929	0.77422	-0.0122929	0.77422	0.0243238	0.57026
OSR1	blue	0.0118264	0.782568	-0.0118264	0.782568	0.0238926	0.577116
TRIB3	blue	0.0234466	0.584248	-0.0234466	0.584248	0.0237277	0.579748
UPK1B	blue	0.0166339	0.69789	-0.0166339	0.69789	0.0235619	0.582401
REEP6	blue	0.0119209	0.780875	-0.0119209	0.780875	0.0225349	0.598952
UPK2	blue	0.0184487	0.666811	-0.0184487	0.666811	0.0219354	0.608712
IGFL1	blue	0.0182668	0.669901	-0.0182668	0.669901	0.0216199	0.613876
FXYD4	blue	0.0177347	0.678974	-0.0177347	0.678974	0.0193961	0.650806
PAQR7	blue	0.045054	0.292869	-0.045054	0.292869	0.0187888	0.661049
EFNA1	blue	0.0481768	0.260658	-0.0481768	0.260658	0.0187128	0.662335
NDRG2	blue	0.0147299	0.731047	-0.0147299	0.731047	0.0187048	0.66247
PIM1	blue	0.0224595	0.600175	-0.0224595	0.600175	0.0183317	0.668799
PPL	blue	0.0123658	0.772917	-0.0123658	0.772917	0.0173922	0.684838
TLE2	blue	0.0108361	0.800374	-0.0108361	0.800374	0.0153963	0.719381
KRT20	blue	0.0318142	0.45775	-0.0318142	0.45775	0.0137758	0.747856
KISS1	blue	0.098316	0.0214634	-0.098316	0.0214634	0.013571	0.751481
LEAP2	blue	0.0288471	0.500773	-0.0288471	0.500773	0.0131349	0.759216
ABCC3	blue	0.0388123	0.364931	-0.0388123	0.364931	0.0131306	0.759293
KRT18	blue	0.101564	0.0174973	-0.101564	0.0174973	0.0129338	0.762793
IMPA2	blue	0.0275072	0.52088	-0.0275072	0.52088	0.0111423	0.794856
